# Supplementary material for: Blinding reduces institutional prestige bias during initial review of applications for a young investigator award
Source: eLife. 2024 Mar 25;13:e92339. doi: 10.7554/eLife.92339 (PMC10963027; doi:10.7554/eLife.92339)
Supplement: Source code 1. [file elife-92339-code1.zip]

Archive with 1 entries (1 files):
- 29-08-2023-FA-eLife-92339/ChiSquareAnalyses_2024229.Rmd
