# Supplementary material for: Blinding reduces institutional prestige bias during initial review of applications for a young investigator award
Source: eLife. 2024 Mar 25;13:e92339. doi: 10.7554/eLife.92339 (PMC10963027; doi:10.7554/eLife.92339)
Supplement: Source code 1. [file elife-92339-code1.zip › 29-08-2023-FA-eLife-92339/ChiSquareAnalyses_2024229.Rmd]

---
title: "AMBF Chi Square Analysis (December 2023)"
output:
  html_notebook: default
  pdf_document: default
---

This R Notebook displays the analysis of Blinded and Unblinded applications for the Beckman Young Investigator awards from the Arnold and Mabel Beckman Foundation, which is being conducted for the purposes of a manuscript submission to ELife. 

# Session Admin
```{r}
## If needed, install packages
# install.packages("dplyr")
# install.packages("rstatix")
# install.packages("stringr")
# install.packages("knitr")
# install.packages("tidyselect")
# install.packages("ggplot2")

## Read in packages
library(dplyr)
library(rstatix)
library(stringr)
library(knitr)
library(tidyselect)
library(ggplot2)
```

```{r, include=FALSE}
## Settings for printing this R notebook to PDF
knitr::opts_chunk$set(echo = TRUE, warning = FALSE, message = FALSE)
```

First, data tables will be constructed, then the Chi-squre analysis and effect size will be calculated.

# Create Data Tables
## Federal Science Funding List (2018)
### Full Applications
#### Unblinded
```{r}
Fed2018_FA_Unb_Inv<- c(86,95,71,75,78)
Fed2018_FA_Unb_UnI<- c(94,172,193,206,295)

Fed2018_FA_Unb<- cbind(Fed2018_FA_Unb_Inv, Fed2018_FA_Unb_UnI)
Fed2018_FA_Unb
```

#### Blinded
```{r}
Fed2018_FA_Bli_Inv<- c(56,102,82,71,81)
Fed2018_FA_Bli_UnI<- c(72,100,109,118,135)

Fed2018_FA_Bli<- cbind(Fed2018_FA_Bli_Inv, Fed2018_FA_Bli_UnI)
Fed2018_FA_Bli
```
### Awards
#### Unblinded
```{r}
Fed2018_Aw_Unb_Inv<- c(12,12,3,7,4)
Fed2018_Aw_Unb_UnI<- c(168,255,261,274,369)

Fed2018_Aw_Unb<- cbind(Fed2018_Aw_Unb_Inv, Fed2018_Aw_Unb_UnI)
Fed2018_Aw_Unb
```
#### Blinded
```{r}
Fed2018_Aw_Bli_Inv<- c(8,5,10,2,7)
Fed2018_Aw_Bli_UnI<- c(87,135,134,131,161)

Fed2018_Aw_Bli<- cbind(Fed2018_Aw_Bli_Inv, Fed2018_Aw_Bli_UnI)
Fed2018_Aw_Bli
```

## Federal Science Funding List (2020)
### Full Applications
#### Unblinded
```{r}
Fed2020_FA_Unb_Inv<- c(88,91,66,77,83)
Fed2020_FA_Unb_UnI<- c(103,164,193,191,309)

Fed2020_FA_Unb<- cbind(Fed2020_FA_Unb_Inv, Fed2020_FA_Unb_UnI)
Fed2020_FA_Unb
```

#### Blinded
```{r}
Fed2020_FA_Bli_Inv<- c(60,100,73,77,82)
Fed2020_FA_Bli_UnI<- c(60,108,103,115,148)

Fed2020_FA_Bli<- cbind(Fed2020_FA_Bli_Inv, Fed2020_FA_Bli_UnI)
Fed2020_FA_Bli
```
### Awards
#### Unblinded
```{r}
Fed2020_Aw_Unb_Inv<- c(15,9,2,8,4)
Fed2020_Aw_Unb_UnI<- c(176,246,257,260,388)

Fed2020_Aw_Unb<- cbind(Fed2020_Aw_Unb_Inv, Fed2020_Aw_Unb_UnI)
Fed2020_Aw_Unb
```
#### Blinded
```{r}
Fed2020_Aw_Bli_Inv<- c(7,7,9,2,7)
Fed2020_Aw_Bli_UnI<- c(76,140,125,139,168)

Fed2020_Aw_Bli<- cbind(Fed2020_Aw_Bli_Inv, Fed2020_Aw_Bli_UnI)
Fed2020_Aw_Bli
```

## Shanghai (2018)
### Full Applications
#### Unblinded
```{r}
Sha2018_FA_Unb_Inv<- c(83,109,93,71,49)
Sha2018_FA_Unb_UnI<- c(93,147,274,216,228)

Sha2018_FA_Unb<- cbind(Sha2018_FA_Unb_Inv, Sha2018_FA_Unb_UnI)
Sha2018_FA_Unb
```

#### Blinded
```{r}
Sha2018_FA_Bli_Inv<- c(69,86,125,57,55)
Sha2018_FA_Bli_UnI<- c(58,88,184,109,95)

Sha2018_FA_Bli<- cbind(Sha2018_FA_Bli_Inv, Sha2018_FA_Bli_UnI)
Sha2018_FA_Bli
```
### Awards
#### Unblinded
```{r}
Sha2018_Aw_Unb_Inv<- c(15,10,5,5,3)
Sha2018_Aw_Unb_UnI<- c(161,246,362,282,274)

Sha2018_Aw_Unb<- cbind(Sha2018_Aw_Unb_Inv, Sha2018_Aw_Unb_UnI)
Sha2018_Aw_Unb
```
#### Blinded
```{r}
Sha2018_Aw_Bli_Inv<- c(5,10,10,3,4)
Sha2018_Aw_Bli_UnI<- c(87,103,227,113,118)

Sha2018_Aw_Bli<- cbind(Sha2018_Aw_Bli_Inv, Sha2018_Aw_Bli_UnI)
Sha2018_Aw_Bli
```

## Shanghai (2023)
### Full Applications
#### Unblinded
```{r}
Sha2023_FA_Unb_Inv<- c(93,102,77,79,54)
Sha2023_FA_Unb_UnI<- c(101,148,217,252,240)

Sha2023_FA_Unb<- cbind(Sha2023_FA_Unb_Inv, Sha2023_FA_Unb_UnI)
Sha2023_FA_Unb
```

#### Blinded
```{r}
Sha2023_FA_Bli_Inv<- c(75,86,106,64,61)
Sha2023_FA_Bli_UnI<- c(66,84,145,135,104)

Sha2023_FA_Bli<- cbind(Sha2023_FA_Bli_Inv, Sha2023_FA_Bli_UnI)
Sha2023_FA_Bli
```
### Awards
#### Unblinded
```{r}
Sha2023_Aw_Unb_Inv<- c(14,11,1,7,5)
Sha2023_Aw_Unb_UnI<- c(180,239,293,324,289)

Sha2023_Aw_Unb<- cbind(Sha2023_Aw_Unb_Inv, Sha2023_Aw_Unb_UnI)
Sha2023_Aw_Unb
```
#### Blinded
```{r}
Sha2023_Aw_Bli_Inv<- c(5,10,7,6,4)
Sha2023_Aw_Bli_UnI<- c(95,106,185,137,125)

Sha2023_Aw_Bli<- cbind(Sha2023_Aw_Bli_Inv, Sha2023_Aw_Bli_UnI)
Sha2023_Aw_Bli
```

## Times Higher Ed (2018)
### Full Applications
#### Unblinded
```{r}
THE2018_FA_Unb_Inv<- c(86,106,77,66,70)
THE2018_FA_Unb_UnI<- c(108,148,219,195,290)

THE2018_FA_Unb<- cbind(THE2018_FA_Unb_Inv, THE2018_FA_Unb_UnI)
THE2018_FA_Unb
```

#### Blinded
```{r}
THE2018_FA_Bli_Inv<- c(71,94,94,68,65)
THE2018_FA_Bli_UnI<- c(63,88,156,110,117)

THE2018_FA_Bli<- cbind(THE2018_FA_Bli_Inv, THE2018_FA_Bli_UnI)
THE2018_FA_Bli
```
### Awards
#### Unblinded
```{r}
THE2018_Aw_Unb_Inv<- c(13,11,6,2,6)
THE2018_Aw_Unb_UnI<- c(181,243,290,259,354)

THE2018_Aw_Unb<- cbind(THE2018_Aw_Unb_Inv, THE2018_Aw_Unb_UnI)
THE2018_Aw_Unb
```
#### Blinded
```{r}
THE2018_Aw_Bli_Inv<- c(6,9,6,6,5)
THE2018_Aw_Bli_UnI<- c(85,124,175,125,139)

THE2018_Aw_Bli<- cbind(THE2018_Aw_Bli_Inv, THE2018_Aw_Bli_UnI)
THE2018_Aw_Bli
```

## Times Higher Ed (2023)
### Full Applications
#### Unblinded
```{r}
THE2023_FA_Unb_Inv<- c(87,107,76,62,73)
THE2023_FA_Unb_UnI<- c(104,153,225,191,287)

THE2023_FA_Unb<- cbind(THE2023_FA_Unb_Inv, THE2023_FA_Unb_UnI)
THE2023_FA_Unb
```

#### Blinded
```{r}
THE2023_FA_Bli_Inv<- c(74,84,103,59,72)
THE2023_FA_Bli_UnI<- c(63,84,164,107,116)

THE2023_FA_Bli<- cbind(THE2023_FA_Bli_Inv, THE2023_FA_Bli_UnI)
THE2023_FA_Bli
```
### Awards
#### Unblinded
```{r}
THE2023_Aw_Unb_Inv<- c(13,11,5,4,5)
THE2023_Aw_Unb_UnI<- c(178,249,296,249,355)

THE2023_Aw_Unb<- cbind(THE2023_Aw_Unb_Inv, THE2023_Aw_Unb_UnI)
THE2023_Aw_Unb
```
#### Blinded
```{r}
THE2023_Aw_Bli_Inv<- c(5,9,7,6,5)
THE2023_Aw_Bli_UnI<- c(90,114,190,110,144)

THE2023_Aw_Bli<- cbind(THE2023_Aw_Bli_Inv, THE2023_Aw_Bli_UnI)
THE2023_Aw_Bli
```

## Leiden (2017-2023)
### Full Applications
#### Unblinded
```{r}
LeidenX_FA_Unb_Inv<- c(70,90,55,75,115)
LeidenX_FA_Unb_UnI<- c(92,158,167,188,353)

LeidenX_FA_Unb<- cbind(LeidenX_FA_Unb_Inv, LeidenX_FA_Unb_UnI)
LeidenX_FA_Unb
```

#### Blinded
```{r}
LeidenX_FA_Bli_Inv<- c(52,81,78,74,107)
LeidenX_FA_Bli_UnI<- c(66,82,110,111,165)

LeidenX_FA_Bli<- cbind(LeidenX_FA_Bli_Inv, LeidenX_FA_Bli_UnI)
LeidenX_FA_Bli
```
### Awards
#### Unblinded
```{r}
LeidenX_Aw_Unb_Inv<- c(11,10,2,4,11)
LeidenX_Aw_Unb_UnI<- c(151,238,220,259,457)

LeidenX_Aw_Unb<- cbind(LeidenX_Aw_Unb_Inv, LeidenX_Aw_Unb_UnI)
LeidenX_Aw_Unb
```
#### Blinded
```{r}
LeidenX_Aw_Bli_Inv<- c(5,6,9,4,8)
LeidenX_Aw_Bli_UnI<- c(82,103,130,137,196)

LeidenX_Aw_Bli<- cbind(LeidenX_Aw_Bli_Inv, LeidenX_Aw_Bli_UnI)
LeidenX_Aw_Bli
```

## Beckman Foundation
### Full Applications
#### Unblinded
```{r}
Beckman_FA_Unb_Inv<- c(101,84,81,61,78)
Beckman_FA_Unb_UnI<- c(102,158,164,176,358)

Beckman_FA_Unb<- cbind(Beckman_FA_Unb_Inv, Beckman_FA_Unb_UnI)
Beckman_FA_Unb
```

#### Blinded
```{r}
Beckman_FA_Bli_Inv<- c(80,96,60,60,96)
Beckman_FA_Bli_UnI<- c(67,97,101,103,166)

Beckman_FA_Bli<- cbind(Beckman_FA_Bli_Inv, Beckman_FA_Bli_UnI)
Beckman_FA_Bli
```
### Awards
#### Unblinded
```{r}
Beckman_Aw_Unb_Inv<- c(13,9,8,5,3)
Beckman_Aw_Unb_UnI<- c(190,233,237,232,433)

Beckman_Aw_Unb<- cbind(Beckman_Aw_Unb_Inv, Beckman_Aw_Unb_UnI)
Beckman_Aw_Unb
```
#### Blinded
```{r}
Beckman_Aw_Bli_Inv<- c(7,9,2,8,6)
Beckman_Aw_Bli_UnI<- c(95,136,117,107,193)

Beckman_Aw_Bli<- cbind(Beckman_Aw_Bli_Inv, Beckman_Aw_Bli_UnI)
Beckman_Aw_Bli
```

## Consensus Institutions
### Full Applications
#### Unblinded
```{r}
Consens_FA_Unb_Inv<- c(97,98,76,63,71)
Consens_FA_Unb_UnI<- c(105,148,227,201,279)

Consens_FA_Unb<- cbind(Consens_FA_Unb_Inv, Consens_FA_Unb_UnI)
Consens_FA_Unb
```

#### Blinded
```{r}
Consens_FA_Bli_Inv<- c(73,87,101,58,73)
Consens_FA_Bli_UnI<- c(67,83,137,128,119)

Consens_FA_Bli<- cbind(Consens_FA_Bli_Inv, Consens_FA_Bli_UnI)
Consens_FA_Bli
```
### Awards
#### Unblinded
```{r}
Consens_Aw_Unb_Inv<- c(14,14,2,4,4)
Consens_Aw_Unb_UnI<- c(188,232,301,260,346)

Consens_Aw_Unb<- cbind(Consens_Aw_Unb_Inv, Consens_Aw_Unb_UnI)
Consens_Aw_Unb
```
#### Blinded
```{r}
Consens_Aw_Bli_Inv<- c(8,7,8,3,6)
Consens_Aw_Bli_UnI<- c(90,105,179,128,146)

Consens_Aw_Bli<- cbind(Consens_Aw_Bli_Inv, Consens_Aw_Bli_UnI)
Consens_Aw_Bli
```


## Gender
### Full Applications
#### Unblinded
```{r}
GenderX_FA_Unb_Inv<- c(274,131)
GenderX_FA_Unb_UnI<- c(641,319)

GenderX_FA_Unb<- cbind(GenderX_FA_Unb_Inv, GenderX_FA_Unb_UnI)
GenderX_FA_Unb
```

#### Blinded
```{r}
GenderX_FA_Bli_Inv<- c(248,144)
GenderX_FA_Bli_UnI<- c(321,214)

GenderX_FA_Bli<- cbind(GenderX_FA_Bli_Inv, GenderX_FA_Bli_UnI)
GenderX_FA_Bli
```
### Awards
#### Unblinded
```{r}
GenderX_Aw_Unb_Inv<- c(25,13)
GenderX_Aw_Unb_UnI<- c(890,437)

GenderX_Aw_Unb<- cbind(GenderX_Aw_Unb_Inv, GenderX_Aw_Unb_UnI)
GenderX_Aw_Unb
```
#### Blinded
```{r}
GenderX_Aw_Bli_Inv<- c(19,13)
GenderX_Aw_Bli_UnI<- c(402,247)

GenderX_Aw_Bli<- cbind(GenderX_Aw_Bli_Inv, GenderX_Aw_Bli_UnI)
GenderX_Aw_Bli
```

# Chi Square Analyses
Now that data tables have been created (4 tables for each categorization scheme: Blinded and Unblinded for both the Full Application invitations and the Awards), run a chi-square analysis and calculate an effect size for each table.

## Chi Square
```{r}
## Get list of all data tables in the R environment on which to run a Chi-square analysis
tableslist<- ls(pattern = "......._.._...$")
tableslist
```

```{r}
## Create an empty data frame for chi square results
chisqresults<- data.frame()
## For all tables in 'tableslist', run a chi-square analysis, and store the results in the previously created data frame
for (t in tableslist) {
  output<- get(t)%>%
    chisq_test()
  
  chisqresults<- rbind(chisqresults, output)
}

chisqresults<- cbind(tableslist, chisqresults)

## Rename first column "Comparison"
colnames(chisqresults)[1]<- "Comparison"
```

## Cramer's V Effect Size
```{r}
## Create an empty data frame for Cramer's V stats
cramersVcalcs<- data.frame()

## For all tables in 'tableslist', calculate Cramer's V effect size, and store it in the previously created data frame
for (t in tableslist) {
  output<- get(t)%>%
    cramer_v()
  
  cramersVcalcs<- rbind(cramersVcalcs, output)
}

## Rename the first column "CramersV"
colnames(cramersVcalcs)<- "CramersV"
```

```{r}
## Combine the chi square results and cramer's V data frames
statsoutputs<- cbind(chisqresults, cramersVcalcs)
```

```{r}
# Add variables with data type and selection process type to the stats outputs data frame to facilitate easier analysis
statsoutputs<- statsoutputs %>%
  mutate(Data = case_when(str_detect(Comparison, "_Aw_")==TRUE ~ "Award",
                          str_detect(Comparison, "_FA_")==TRUE ~ "Full App"),
         Selection = case_when(str_detect(Comparison, "_Bli")==TRUE ~ "Blinded",
                          str_detect(Comparison, "_Unb")==TRUE ~ "Unblinded"),
         CategoryScheme = case_when(str_detect(Comparison, "Beckman")==TRUE ~ "Beckman",
                          str_detect(Comparison, "Con3bin")==TRUE ~ "Consensus 3 bins",
                          str_detect(Comparison, "Consens")==TRUE ~ "Consensus",
                          str_detect(Comparison, "Fed2018")==TRUE ~ "Federal Science Funding List 2018",
                          str_detect(Comparison, "Fed2020")==TRUE ~ "Federal Science Funding List 2020",
                          str_detect(Comparison, "GenderX")==TRUE ~ "Gender",
                          str_detect(Comparison, "LeidenX")==TRUE ~ "Leiden 2017-2023",
                          str_detect(Comparison, "Sha2018")==TRUE ~ "Shanghai 2018",
                          str_detect(Comparison, "Sha2023")==TRUE ~ "Shanghai 2023",
                          str_detect(Comparison, "THE2018")==TRUE ~ "Times Higher Education 2018",
                          str_detect(Comparison, "THE2023")==TRUE ~ "Times Higher Education 2023"))%>%
select(Comparison, CategoryScheme, Data, Selection, n, statistic, p, df, method, p.signif, CramersV)
statsoutputs
```

```{r}
## Print the results as a CSV file
statsoutputs%>%
  write.csv(file = "ChiSquareStats_2024-02-29.csv")
```
